# Supplementary material for: Overt and occult hepatitis B virus infection detected among chronic kidney disease patients on haemodialysis at a Tertiary Hospital in Ghana
Source: PLoS One. 2024 Mar 4;19(3):e0290917. doi: 10.1371/journal.pone.0290917 (PMC10911607; doi:10.1371/journal.pone.0290917)
Supplement: S1 File — (XLSX) [file pone.0290917.s001.xlsx]

## Sheet: Sheet1
	CODE	Gender	Age	HD Duration	Cause of CKD	HBsAg (RDT)	HBsAg ( chemilluminiscence) IU/Ml	HBcAb (IU/mL)	HBcAb (IU/mL)_Measurement	HBsAb (IU/mL)	HBsAb (IU/mL)_Measurement	HBV DNA QUANT (VIRAL LOAD- IU/mL)
	GT1	M	45	2y		NON REACTIVE	< 0.9	NON REACTIVE	0.03	NON REACTIVE	0.3	TARGET NOT DETECTED
	GT2	F	24	1y	K.F	NON REACTIVE	< 0.9	NON REACTIVE	0.32	NON REACTIVE	0.4	TARGET NOT DETECTED
	GT3	F	26	1y8m	K.F	NON REACTIVE	< 0.9	NON REACTIVE	0.13	NON REACTIVE	0.3	TARGET NOT DETECTED
	GT4	M	40	1y5m	BP	NON REACTIVE	< 0.9	NON REACTIVE	0.13	NON REACTIVE	0.4	TARGET NOT DETECTED
	GT5	F	41	5y	Ascites.V.BLD	NON REACTIVE	< 0.9	NON REACTIVE	0.23	NON REACTIVE	0.2	TARGET NOT DETECTED
	GT6	M	75	5y2m	BP	NON REACTIVE	< 0.9	NON REACTIVE	0.23	NON REACTIVE	0.5	TARGET NOT DETECTED
	GT7	M	72	5y1m	BP	NON REACTIVE	< 0.9	NON REACTIVE	0.52	NON REACTIVE	0.9	TARGET NOT DETECTED
	GT8	M	66	7y	BP	NON REACTIVE	< 0.9	NON REACTIVE	0.13	NON REACTIVE	0.4	TARGET NOT DETECTED
	GT9	M	41	1y4m	BP	NON REACTIVE	< 0.9	REACTIVE	1042	NON REACTIVE	0.4	TARGET NOT DETECTED
	GT10	M	67	4y3m	BP	NON REACTIVE	< 0.9	NON REACTIVE	0.1	NON REACTIVE	0.2	TARGET NOT DETECTED
	GT11	M	64	4y3m	BP	NON REACTIVE	< 0.9	NON REACTIVE	0.23	REACTIVE	401	TARGET NOT DETECTED
	GT12	M	67	?	BP	NON REACTIVE	< 0.9	REACTIVE	312	NON REACTIVE	0.5	45
	GT13	F	45	1y2m	BP	NON REACTIVE	< 0.9	REACTIVE	5215	NON REACTIVE	0.5	193
	GT14	F	49	2y2m	BP	NON REACTIVE	< 0.9	NON REACTIVE	0.3	REACTIVE	98	TARGET NOT DETECTED
	GT15	F	63	3y	BP	NON REACTIVE	< 0.9	NON REACTIVE	0.2	REACTIVE	432	TARGET NOT DETECTED
	GT16	F	59	2y3m	DM	NON REACTIVE	< 0.9	NON REACTIVE	0.1	NON REACTIVE	0.6	TARGET NOT DETECTED
	GT17	F	59	1y10m	BP	NON REACTIVE	< 0.9	REACTIVE	4315	REACTIVE	103	TARGET NOT DETECTED
	GT18	F	73	1y6m	BP	NON REACTIVE	< 0.9	NON REACTIVE	0.1	NON REACTIVE	0.2	TARGET NOT DETECTED
	GT19	F	60	4w	BP	NON REACTIVE	< 0.9	REACTIVE	7032	REACTIVE	332	34
	GT20	F	37	2y	BP	NON REACTIVE	< 0.9	NON REACTIVE	0.1	NON REACTIVE	0.6	TARGET NOT DETECTED
	GT21	M	65	3y2m	BP	NON REACTIVE	< 0.9	NON REACTIVE	0.1	REACTIVE	21	TARGET NOT DETECTED
	GT22	M	63	3y	BP	NON REACTIVE	< 0.9	NON REACTIVE	0.1	REACTIVE	462	TARGET NOT DETECTED
	GT23	F	46	2y	BP	NON REACTIVE	< 0.9	NON REACTIVE	0.1	NON REACTIVE	0.4	TARGET NOT DETECTED
	GT24	F	45	7m	lupus	NON REACTIVE	< 0.9	NON REACTIVE	0.1	NON REACTIVE	0.4	TARGET NOT DETECTED
	GT25	M	47	3y	BP	NON REACTIVE	< 0.9	NON REACTIVE	0.1	REACTIVE	1000	TARGET NOT DETECTED
	GT26	M	45	3y	BP	REACTIVE	5238	NON REACTIVE	0.1	NON REACTIVE	0.2
	GT27	M	50	4m	m.mye	REACTIVE	7157	NON REACTIVE	0.2	NON REACTIVE	0.1
	GT28	M	25	?	BP	REACTIVE	6235	NON REACTIVE	0.1	NON REACTIVE	0.1
	GT29	M	58	?	BP	NON REACTIVE	< 0.9	NON REACTIVE	0.1	REACTIVE	204	TARGET NOT DETECTED
	GT30	M	64	6y	BP	NON REACTIVE	< 0.9	NON REACTIVE	0.3	REACTIVE	722	TARGET NOT DETECTED
	GT31	M	50	2y1m	BP	NON REACTIVE	< 0.9	NON REACTIVE	0.3	REACTIVE	53	TARGET NOT DETECTED
	GT32	F	32	1y	K.F	NON REACTIVE	< 0.9	NON REACTIVE	0.3	REACTIVE	21	TARGET NOT DETECTED
	GT33	F	49	2y	BP	NON REACTIVE	< 0.9	NON REACTIVE	0.2	REACTIVE	336	TARGET NOT DETECTED
	GT34	M	60	1y1m	BP	NON REACTIVE	< 0.9	NON REACTIVE	0.7	REACTIVE	702	TARGET NOT DETECTED
	GT35	F	53	1y9m	BP	NON REACTIVE	< 0.9	NON REACTIVE	0.3	NON REACTIVE	0.3	TARGET NOT DETECTED
	GT36	M	54	1y7m	BP	NON REACTIVE	< 0.9	NON REACTIVE	0.4	NON REACTIVE	0.3	TARGET NOT DETECTED
	GT37	M	39	1y7m	BP	NON REACTIVE	< 0.9	NON REACTIVE	0.2	REACTIVE	106	TARGET NOT DETECTED
	GT38	F	38	10m	BP	NON REACTIVE	< 0.9	NON REACTIVE	0.3	NON REACTIVE	0.5	TARGET NOT DETECTED
	GT39	M	27	2y	BP	NON REACTIVE	< 0.9	NON REACTIVE	0.2	NON REACTIVE	0.5	120
	GT40	F	38	10m	BP	NON REACTIVE	< 0.9	NON REACTIVE	0.2	NON REACTIVE	0.3	TARGET NOT DETECTED
	GT41	F	53	1y2m	BP	NON REACTIVE	< 0.9	NON REACTIVE	0.2	NON REACTIVE	0.4	TARGET NOT DETECTED
	GT42	M	47	?	BP	NON REACTIVE	< 0.9	NON REACTIVE	0.2	NON REACTIVE	0.1	TARGET NOT DETECTED
	GT43	M	44	11m	BP	NON REACTIVE	< 0.9	NON REACTIVE	0.2	REACTIVE	122	TARGET NOT DETECTED
	GT44	M	41	1y4m	BP	NON REACTIVE	< 0.9	NON REACTIVE	0.2	REACTIVE	90	TARGET NOT DETECTED
	GT45	M	30	8m	K.F	NON REACTIVE	< 0.9	REACTIVE	431	REACTIVE	441	TARGET NOT DETECTED
	GT46	F	63	7m	BP	NON REACTIVE	< 0.9	NON REACTIVE	0.2	REACTIVE	1202	TARGET NOT DETECTED
	GT47	M	64	6m	BP&DM	NON REACTIVE	< 0.9	REACTIVE	8313	NON REACTIVE	0.3	95
	GT48	M	44	8m	BP	NON REACTIVE	< 0.9	NON REACTIVE	0.3	REACTIVE	327	TARGET NOT DETECTED
	GT49	F	38	7y	other	NON REACTIVE	< 0.9	NON REACTIVE	0.3	NON REACTIVE	0.5	TARGET NOT DETECTED
	GT50	F	28	?	BP	NON REACTIVE	< 0.9	NON REACTIVE	0.2	NON REACTIVE	0.3	TARGET NOT DETECTED
	GT51	M	58	4y3m	BP	NON REACTIVE	< 0.9	NON REACTIVE	0.3	NON REACTIVE	0.4	TARGET NOT DETECTED
	GT52	M	21	6m	U.MAL	NON REACTIVE	< 0.9	NON REACTIVE	0.2	NON REACTIVE	0.2	TARGET NOT DETECTED
	GT53	M	41	5y	BP	NON REACTIVE	< 0.9	REACTIVE	5417	NON REACTIVE	0.2	TARGET NOT DETECTED
	GT54	M	28	9m	BP	NON REACTIVE	< 0.9	NON REACTIVE	0.3	NON REACTIVE	0.1	TARGET NOT DETECTED
	GT55	M	45	?	BP	REACTIVE	6157	NON REACTIVE	0.1	NON REACTIVE	0.1
	GT56	F	61	8m	BP	NON REACTIVE	< 0.9	NON REACTIVE	0.2	NON REACTIVE	0.3	TARGET NOT DETECTED
	GT57	M	51	5y	K.F	NON REACTIVE	< 0.9	NON REACTIVE	0.2	NON REACTIVE	0.1	TARGET NOT DETECTED
	GT58	M	45	2w	V.DIA	NON REACTIVE	< 0.9	NON REACTIVE	0.1	NON REACTIVE	0.1	TARGET NOT DETECTED
	GT59	F	25	2m	BP	NON REACTIVE	< 0.9	NON REACTIVE	0.3	NON REACTIVE	0.1	TARGET NOT DETECTED
	GT60	F	45	2w	K.F	NON REACTIVE	< 0.9	NON REACTIVE	0.3	NON REACTIVE	0.2	TARGET NOT DETECTED
	GT61	F	45	1m	K.F	NON REACTIVE	< 0.9	NON REACTIVE	0.3	NON REACTIVE	0.3	TARGET NOT DETECTED
	GT62	M	32	1m	K.F	NON REACTIVE	< 0.9	NON REACTIVE	0.2	NON REACTIVE	0.1	TARGET NOT DETECTED
	GT63	F	41	3M	BP	NON REACTIVE	< 0.9	NON REACTIVE	0.1	NON REACTIVE	0.1	TARGET NOT DETECTED
	GT64	M	49	4y3m	BP	NON REACTIVE	< 0.9	NON REACTIVE	0.2	REACTIVE	332	TARGET NOT DETECTED
	GT65	F	64	8y	BP	NON REACTIVE	< 0.9	NON REACTIVE	0.1	REACTIVE	1255	TARGET NOT DETECTED
	GT66	F	55	3y2m	?	NON REACTIVE	< 0.9	NON REACTIVE	0.2	REACTIVE	326	TARGET NOT DETECTED
	GT67	M	47	2y3m	BP	NON REACTIVE	< 0.9	NON REACTIVE	0.1	REACTIVE	200	TARGET NOT DETECTED
	GT68	F	28	2y	BP	NON REACTIVE	< 0.9	NON REACTIVE	0.2	REACTIVE	1311	TARGET NOT DETECTED
	GT69	F	46	1y3m	BP	NON REACTIVE	< 0.9	NON REACTIVE	0.3	NON REACTIVE	0.1	TARGET NOT DETECTED
	GT70	M	53	1y10m	BP	NON REACTIVE	< 0.9	NON REACTIVE	0.4	NON REACTIVE	0.1	TARGET NOT DETECTED
	GT71	M	24	1y	K.F	NON REACTIVE	< 0.9	NON REACTIVE	0.3	REACTIVE	129	TARGET NOT DETECTED
	GT72	M	46	1y	BP	NON REACTIVE	< 0.9	NON REACTIVE	0.3	NON REACTIVE	0.1	TARGET NOT DETECTED
	GT73	F	47	7y	MISC?	NON REACTIVE	< 0.9	NON REACTIVE	0.2	REACTIVE	331	TARGET NOT DETECTED
	GT74	M	51	1y3m	BP	NON REACTIVE	< 0.9	NON REACTIVE	0.3	NON REACTIVE	0.1	TARGET NOT DETECTED
	GT75	F	43	8y	lupus	NON REACTIVE	< 0.9	NON REACTIVE	0.4	REACTIVE	206	TARGET NOT DETECTED
	GT76	F	25	2y6m	other	NON REACTIVE	< 0.9	NON REACTIVE	0.6	NON REACTIVE	0.1	TARGET NOT DETECTED
	GT77	M	47	6m	BP	NON REACTIVE	< 0.9	NON REACTIVE	0.6	NON REACTIVE	0.1	TARGET NOT DETECTED
	GT78	M	51	5y	UNKNOWN	NON REACTIVE	< 0.9	NON REACTIVE	0.6	NON REACTIVE	0.1	TARGET NOT DETECTED
	GT79	F	35	8m	BP	NON REACTIVE	< 0.9	NON REACTIVE	0.6	NON REACTIVE	0.1	TARGET NOT DETECTED
	GT80	M	52	3w	K.D	NON REACTIVE	< 0.9	REACTIVE	772	NON REACTIVE	0.1	83
	GT81	F	50	?	BP	NON REACTIVE	< 0.9	NON REACTIVE	0.4	REACTIVE	100	TARGET NOT DETECTED
	GT82	M	34	2w	K.F	NON REACTIVE	< 0.9	NON REACTIVE	0.5	REACTIVE	406	TARGET NOT DETECTED
	GT83	M	27	1y6m	BP	NON REACTIVE	< 0.9	NON REACTIVE	0.5	REACTIVE	735	TARGET NOT DETECTED
	GT84	M	23	7m	A.K.F	NON REACTIVE	< 0.9	NON REACTIVE	0.5	NON REACTIVE	0.1	TARGET NOT DETECTED
	GT85	M	28	1y	K.F	NON REACTIVE	< 0.9	NON REACTIVE	0.1	NON REACTIVE	0.1	TARGET NOT DETECTED
	GT86	M	49	7m	K.F	NON REACTIVE	< 0.9	NON REACTIVE	0.2	REACTIVE	477	TARGET NOT DETECTED
	GT87	F	45	8y	lupus	NON REACTIVE	< 0.9	REACTIVE	455	NON REACTIVE	0.1	TARGET NOT DETECTED
	GT88	F	28	1y5m	K.F	NON REACTIVE	< 0.9	NON REACTIVE	0.3	NON REACTIVE	0.1	TARGET NOT DETECTED
	GT89	M	33	8y	BP	NON REACTIVE	< 0.9	NON REACTIVE	0.3	NON REACTIVE	0.1	TARGET NOT DETECTED
	GT90	F	37	?	BP	NON REACTIVE	< 0.9	NON REACTIVE	0.3	REACTIVE	217	TARGET NOT DETECTED
	GT91	F	26	5y	BP	NON REACTIVE	< 0.9	NON REACTIVE	0.1	NON REACTIVE	0.1	TARGET NOT DETECTED
	GT92	F	62	2y	A.K.F	NON REACTIVE	< 0.9	NON REACTIVE	0.1	REACTIVE	500	TARGET NOT DETECTED
	GT93	M	27	3y	BP	NON REACTIVE	< 0.9	NON REACTIVE	0.1	NON REACTIVE	0.1	TARGET NOT DETECTED
	GT94	M	45	4y7m	BP	NON REACTIVE	< 0.9	NON REACTIVE	0.1	NON REACTIVE	0.1	TARGET NOT DETECTED
	GT95	M	61	?	BP	NON REACTIVE	< 0.9	REACTIVE	3882	REACTIVE	357	121
	GT96	F	40	1y7m	BP	NON REACTIVE	< 0.9	NON REACTIVE	0.1	REACTIVE	1244	TARGET NOT DETECTED
	GT97	M	23	2y	BP	NON REACTIVE	< 0.9	NON REACTIVE	0.1	REACTIVE	43	TARGET NOT DETECTED
	GT98	M	33	1y4m	BP	NON REACTIVE	< 0.9	NON REACTIVE	0.1	REACTIVE	61	TARGET NOT DETECTED
	GT99	F	35	5m	BP	NON REACTIVE	< 0.9	NON REACTIVE	0.1	REACTIVE	1100	TARGET NOT DETECTED
	GT100	F	23	2y5m	BP	NON REACTIVE	< 0.9	REACTIVE	4222	NON REACTIVE	0.1	TARGET NOT DETECTED
	GT101	M	40	8m	BP	REACTIVE	8771	NON REACTIVE	0.1	NON REACTIVE	0.2
64	GT102	F	20	4m	BP	REACTIVE	1895	NON REACTIVE	0.2	NON REACTIVE	0.1
5	GT103	M	60	7m	BP	REACTIVE	7165	NON REACTIVE	0.1	NON REACTIVE	0.1
	GT104	F	75	2y6m	BP	REACTIVE	8379	NON REACTIVE	0.3	NON REACTIVE	0.1
